# Supplementary material for: Cosmc controls B cell homing
Source: Nat Commun. 2020 Aug 10;11:3990. doi: 10.1038/s41467-020-17765-6 (PMC7417590; doi:10.1038/s41467-020-17765-6)
Supplement: Supplementary file 7 — Source Data [file 41467_2020_17765_MOESM7_ESM.xlsx]

## Sheet: Fig.1A
WT	BC-CosmcKO
0.094	0.169
0.118	0.139
0.086	0.153
0.078	0.121
0.08	0.128
0.08	0.122
0.094	0.153
0.079	0.141
0.09	0.147
0.082
Spleen weight

## Sheet: Fig.1B
WT	BC-CosmcKO
22800000	8004000
28130000	15678000
27384000	15106000
33653000	5724000
31626000	17748000
29450000	21070000
30960000	14775000
31570000	16198000
21114000	17100000
30705000	19992000
spl B cells

## Sheet: Fig.1C
WT	BC-CosmcKO
7193550	3782961
7515751	4263880
7876400	3161970
9899522	3222936
9061470	2653728
11015160	4762680
7862826	6663696
7805403	6146880
12579840	7157136
11832700
Bone Marrow B cells

## Sheet: Fig.1D
WT	BC-CosmcKO		WT	BC-CosmcKO
1972200	511800		170500	37310
1980000	556160		249200	17475
2964000	213640		754000	12740
1118880	214140		138600	34765
1215840	197808		253650	16260
1568000	123552		160550	27900
2016000	682640		181600	26980
3170000	511680		301600	16680
2637600	358800		152950	21735
	527160		244800	37200
PBL B cells			PLN B cells

## Sheet: Fig.1E 
WT	BC-CosmcKO		WT	BC-CosmcKO		WT	BC-CosmcKO
1530000	331500		4262500	27000		8	4
996400	133000		2653000	38400		8	4
519800	231600		2626800	35040		7	5
1716000	295400		2033600	16175		8	4
1787500	290430		2390400	34100		6	3
1898000	158460		1635400	14580		8	4
1190000	317900		2334700	155000		9	6
1200500	146080		1705600	51480		7	5
1540300	424200		2914750	128400		10	3
2311400	522000		1514100	108000		6	4
MLN B cells			PPs B cells			#PPs

## Sheet: Fig.1F
WT	BC-CosmcKO		WT	BC-CosmcKO
18.5	0.538		27.319	0.336
16.4	0.31		3.91	1.323
19.5	0.62		9.27	0.513
37.752	0.56		21.193	0.73
35.024	0.38		26.056	0.9
21.513	0.897		23.999	0.79
23.4			23.169
Lung %B cells			Liver %B cells

## Sheet: Fig.2B
WT	BC-CosmcKO	-	WT	BC-CosmcKO	-	WT	BC-CosmcKO	-	WT	BC-CosmcKO	-	WT	BC-CosmcKO	-	WT	BC-CosmcKO	-	WT	BC-CosmcKO
47.3	53.8		43.2	39.8		3.78	3.85		45.1	10.2		12.9	74.6		2.09	2.63		35.6	9.93
50.3	55.8		37.2	38.7		5.76	3.01		36.6	6.71		8.51	80.8		2.22	2.29		48.4	8.61
45.6	47.3		42.4	47.6		5.95	2.37		43.5	7.22		12.1	82.8		2.28	1.85		38.2	5.88
45.2	57.2		42.1	37.1		6.26	3.02		38	6.13		10.6	82		2.29	2.59		44.7	7.15
51.5	60.8		43.5	36.8		3.48	1.2		46.6	4.39		11.3	84.7		2.93	2.27		33.8	5.57
47.8	64.6		46.9	32.7		4.14	1.6		43.9	3.37		10.2	85.4		2.8	2.46		38	5.27		BM%B cell fractions
41.2	74.4		54.2	19.4		3.74	2.57		50.5	8.54		11.2	75.2		2.52	1.7		28.9	11.3
58.1	71.4		30	19.2		6.6	4.41		60.4	8.93		6.76	69.9		1.64	2		27.8	15.7
54.9	73.2		35.7	17.5		4.94	4.58		57.2	9.14		7.75	79.2		2.36	1.26		29.2	8.18
57.6	44		33.4	26.6		4.88	15.4		59.9	8.09		7.91	62.2		2.03	1.89		27.1	22.9
47.3	62.7		33	26		12.3	6.06		51.2	6.48		10.3	69		1.71	1.8		31.4	17.2
43.7	64.4		37.5	26.7		11.3	4.97		53.6	5.34		11.5	74.4		1.95	1.39		28.2	15.3
47.1	49.4		39	41.6		9.16	2.94		52.5	11.9		10.9	67.9		1.85	1.54		30.5	10.1
51.6	58.2		37.1	32.7		7.56	3.98		54.3	11.6		7.19	63.7		1.99	2.43		29.8	13.8
55.2	64.1		43.2	25.6		5.56	4.28		67.9	8.81		7.5	64.3		1.33	2.54		18	17
43.9			41.4			5.2			66.4			6.37			1.58			20.8
Fr.A			Fr.B			Fr.C			Fr.D			Fr.E			Fr.E'			Fr.F
393624	384119		359504	284162		31456.6	27488.1		2382622	154342		681504	1128811		110414	39795.9		1880740	150256
389711	492145		288216	341326		44627	26547.6		1682707	728859		391252	8776722		102066	248746		2225219	935242
356642	521534		331615	524841		46535.5	26131.8		2196884	347669		611087	3987118		115147	89084.2		1929217	283143
444795	473402		414289	307050		61602.2	24994.3		2226660	250666		621121	3353113		134186	105909		2619254	292375
645748	429907		545438	260207		43635	8485.01		3714206	112533		900655	2171196		233533	58189.1		2693995	142781		BM#B cell fractions
691183	677091		678170	342738		59864	16770		4041778	116629		939092	2955523		257790	85135.7		3498578	182384
566350	615388		745052	160464		51411.3	21257.4		3893344	176178		863474	1.55135e+06		194282	35070.5		2228072	233116
520331	701916		268673	188750		59108.1	43353.6		2.13754e+06	191648		239235	1.50014e+06		58039.2	42922.4		983835	336941
538077	956077		349897	228570		48417.1	59820.1		2.43748e+06	235955		330252	2.0446e+06		100567	32527.7		1.24431e+06	211172
658505	352061		381841	212837		55790	123221		3.05603e+06	162992		403559	1.25317e+06		103568	38078.6		1.38261e+06	461375
388690	499102		271179	206964		101076	48238.6		2.06824e+06	192707		416071	2.05198e+06		69075.9	53529.8		1.26841e+06	511507
379917	615640		326016	255242		98239.5	47511.3		2.86387e+06	162599		614450	2.26542e+06		104189	42324.3		1.50674e+06	465872
720291	814608		596419	685985		140082	48480.7		4184460	546623		868774	3.11896e+06		147452	70739.4		2430972	463940
648525	722891		511921	406160		104316	49434.8		3.9871e+06	405145		527942	2.22481e+06		146120	84870.9		2.18813e+06	481983
482237	667929		456856	266755		58799	44598		4.76713e+06	363859		526560	2.65563e+06		93376.7	104904		1.26374e+06	702111
636343			559334			70254.5			4.8669e+06			466900			115809			1.52457e+06

## Sheet: Fig.2C
WT	BC-CosmcKO		WT	BC-CosmcKO		WT	BC-CosmcKO		WT	BC-CosmcKO
78.3	76.2		12	18.5		16590670	6576562		3652992	1183954
74.9	73.6		14.7	20.9		20596960	13059070		4375520	983923
77	82.6		13.6	13.6		17748190	12131280		5717712	1247490
76.3	76.1		16.8	13.7		24006420	4767244		5814815	628845
77.2	87.2		16.4	6.57		26637660	11580110		4082400	2811445
68.6	81.2		22.1	8.35		17495140	11459520		3433626	3254130
73.9	79.6		17.9	10.5		25396140	16513390		4485552	2718912
71	77.7		14.6	16.3		21349700	10226100		4390220	2145243
70.4	77		14	15.2		19731710	16470300		3923920	3251280
71.8	76.4		14.3	15.9		20026460	19184040		3988556	3992490
IgM+IgD+			IgM+IgD-			IgM+IgD+			IgM+IgD-
Spl %B cells						Spl #B cells

## Sheet: Fig.2D
WT	BC-CosmcKO		WT	BC-CosmcKO		WT	BC-CosmcKO		WT	BC-CosmcKO
4.32	29.3		80.1	48.9		1483272	8029665		27502340	13401050
4.33	25.3		79.7	50.1		1527537	8429960		28116570	16693320
5.64	18.5		79.4	57.2		1872536	4815550		26361590	14889160
5.62	7.24		81.5	74		2676019	1273082		38807040	13012160
4.59	23.6		80.8	51.8		1946435	4296852		34264050	9431226
5.76	16.7		79	61.3		2580019	3607200		35385680	13240800
6.7	10.9		74.5	69.4		1831445	2997500		20364580	19085000
7.73	17.3		78.7	63.3		2418949	4983957		24627590	18236100
6.41	12.1		75.4	64.7		2003894	3537072		23571550	18913100
8.08	19.8		75.6	59.9		3200165	5509350		29942140	16667180
MZB			FO			MZB			FO
Spl %B cells						Spl #B cells

## Sheet: Fig.2E
WT	BC-CosmcKO		WT	BC-CosmcKO		WT	BC-CosmcKO		WT	BC-CosmcKO		WT	BC-CosmcKO		WT	BC-CosmcKO
171	379.39		119.85	83.85		399.9	727.89		175.05	891.03		157.5	686.73		100.77	4.2623
156.53	422.78		155.41	96.644		358.17	1268.3		296.64	794.69		115.33	665.78		92.352	21.177
243.8	409.53		229.88	94.35		674.84	980.3		386.8	826.8		60.482	746.66		134.89	1.7595
185.28	489		166.57	112.61		768.75	824.44		404.61	951.19		211.88	1049.6		59.762	2.3644
208.83	554.22		206.98	101.67		923.8	315.41		523.79	980.46		200.74	951.07		209.96	7.7151
227.86	469.39		140.06	104.59		191.33	409.38		702.41	948.75		195.63	759.89		157.6	12.561
200.8	484.97		165.47	109.92		159.38	303.63		568.39	828.43		48.717	731.58		162.19	1.6699
214.97	431.08		216.47	198.34		396.16	475.7		477	807.7		111.66	898.13		91.88	18.83
174.72	543.5		158.41	118.53		443.11	257.71		491.52	583.79		42.283	922.03		100.82	0.7852
205.61	569.5		311.1	121.17		293.52	177.43		374.65	639.81		220.48	841.51		83.956	3.0331
185.8	490.33		278.76	110.32		187.6	379.9		207.13	1146.3		327.76	804.01		17.685	8.0748
192	400.94		85.174	103.75		112.02	175.18		177.82	612.98		207.17	759.16		60.359	9.2866
304.91	477.11		134.81	116.63		388.34	183.92		347.09	578.43			666.88		99.428	1.8248
144.39	460.8		174.78	156.91		187.71	325.76		578.87	631.68			730.11		46.359	1.8963
253.86	481.03		345.64	188.72		241.56	113.52		784.93	610.54			903.28		78.685	17.607
	413.64			70.129						1002.4			824.97
IgM			IgA			IgG1			IgG2b			IgG2c			IgG3

[truncated: 26 more sheets: Fig.3A, Fig.3B, Fig.3C, Fig4AB, Fig 4C, SupFig4-5A , Fig.4C, Fig.4E, Fig.4F, Fig.5A, Fig.5B, Fig.5C, Fig.5D, Fig.5E, Fig.5F, Sup.Fig.1A, Sup.Fig.1B, Sup.Fig.1D, Sup.Fig.2A, Sup.Fig.2B, Sup.Fig.3 …]
